# Supplementary material for: Methylated promoter DNA of CDO1 gene and preoperative serum CA19-9 are prognostic biomarkers in primary extrahepatic cholangiocarcinoma
Source: PLoS One. 2018 Oct 16;13(10):e0205864. doi: 10.1371/journal.pone.0205864 (PMC6191141; doi:10.1371/journal.pone.0205864)
Supplement: S1 Table — (XLSX) [file pone.0205864.s001.xlsx]

## Sheet: Sheet1
S1 table: PCR production and sequence of primers and fluorescent probes
Method	Gene			Sequences
Quantitative MSP	CDO1		Forward primer (5'-3')	CCACAACGACGAAAATAAAACG
			Reverse primer (5'-3')	TCGGCGTTTTAGGGATCGCG
			Fluorescent probe (5'-3')	FAM-TTAACGGCGCGTTTTAGTCGTTCG-TAMRA
	β-actin		Forward primer (5'-3')	TGGTGATGGAGGAGGTTTAGTAAGT
			Reverse primer (5'-3')	AACCAATAAAACCTACTCCTCCCTTAA
			Fluorescent probe (5'-3')	FAM-ACCACCACCCAACACACAATAACAAACACA-TAMRA
Conventional MSP	CDO1	Methylated	Forward primer (5'-3')	TTTGGGACGTCGGAGATAAC
			Reverse primer (5'-3')	CCAACATTAAAATACCGAAACGTA
		Unmethylated	Forward primer (5'-3')	GATTTTTGGGATGTTGGAGATAAT
			Reverse primer (5'-3')	CCCAACATTAAAATACCAAAACATA
