# Supplementary material for: Methylated promoter DNA of CDO1 gene and preoperative serum CA19-9 are prognostic biomarkers in primary extrahepatic cholangiocarcinoma
Source: PLoS One. 2018 Oct 16;13(10):e0205864. doi: 10.1371/journal.pone.0205864 (PMC6191141; doi:10.1371/journal.pone.0205864)
Supplement: S2 Table — (XLSX) [file pone.0205864.s002.xlsx]

## Sheet: Table1
S2 table: Correlation of CDO1 TaqMeth value and clinico-pathological factors in BTC tissues.
Clinico-pathological parameter			Number	Mean of CDO1 TaqMeth value	p-value
Age		≥65 / <65	62 / 46	23.4 / 17.7	0.0636
Gender		Male / Female	75 / 33	19.8 / 23.7	0.2513
Preoperative jaundice		absence / presence	56 / 52	23.3 / 18.4	0.2737
Biliary drainage		absence / presence	17 / 91	25.8 / 20.1	0.8893
Preoperative serum CA19-9		≥37 / <37	63 / 45	20.4 / 21.8	0.4891
Preoperative serum CEA		≥5 / <5	5 / 103	29.0 / 20.6	0.2633
Tumor location		Bp / Bd / A	18 / 63 / 27	25.1 / 20.2 / 20.1	0.8765
Lymphatic permeation		absence / presence	29 / 79	16.4 / 22.7	0.257
Vascular permeation		absence / presence	35 / 73	15.7 / 23.5	0.0351
Portal venous invasion		absence / presence	104 / 4	20.8 / 25.2	0.3054
Arterial system invasion		absence / presence	105 / 3	21.0 / 19.4	0.8298
Perineural invasion		absence / presence	43 / 65	19.5 / 22.0	0.609
Macroscopic growth pattern		invasive / others	82 / 26	21.4 / 19.8	0.698
Histology		tub1, pap / others	70 / 38	18.9 / 24.7	0.2899
Resection status		R0 / R1, 2	67 / 41	21.3 / 20.4	0.9043
the sixth TNM classification
(Extrahepatic)	pT	Tis,T1 / T2 / T3 / T4	10 / 12 / 31 / 28	10.8 / 17.3 / 25.3 / 22.3	0.2282
	pN	absence / presence	43 / 38	19.5 / 23.3	0.167
	pStage	0, IA, IB / IIA / IIB / III	15 / 17 /21 /28	12.0 / 27.6 / 21.4 / 22.3	0.2197
(Ampullary)	pT	Tis,T1 / T2 / T3 / T4	9 / 4 / 14 / 0	17.8 / 25.2 / 20.1 / -	0.5742
	pN	absence / presence	11 / 16	15.6 / 23.2	0.1143
	pStage	1, IA, IB / IIA / IIB / III	8 / 3 / 16 / 0	15.4 / 16.0 / 23.2 / -	0.2798
Operative procedure		PD / Liver resection / others	91 / 14 / 3	20.1 / 24.9 / 30.4	0.7494
Postoperative jaundice		absence / presence	97 / 11	21.8 / 13.9	0.1833
Postoperative serum CA19-9		≥37 / <37	24 / 84	25.0 / 19.8	0.0792
Postoperative serum CEA		≥5 / <5	3 / 105	6.1 / 21.4	0.0773
Postoperative chemotherapy		absence / presence	30 / 78	19.1 / 21.7	0.4104
